# Supplementary material for: Predicting Climate Change Impact on the Habitat Suitability of the Schistosoma Intermediate Host Oncomelania hupensis in the Yangtze River Economic Belt of China
Source: Biology (Basel). 2024 Jun 27;13(7):480. doi: 10.3390/biology13070480 (PMC11273679; doi:10.3390/biology13070480)
Supplement: Supplementary file 1 [file biology-13-00480-s001.zip]

Archive with 2 entries (2 files):
- supplementary materials.pdf
- supplementary materials.xlsx
