# Supplementary material for: Predicting Climate Change Impact on the Habitat Suitability of the Schistosoma Intermediate Host Oncomelania hupensis in the Yangtze River Economic Belt of China
Source: Biology (Basel). 2024 Jun 27;13(7):480. doi: 10.3390/biology13070480 (PMC11273679; doi:10.3390/biology13070480)
Supplement: Supplementary file 1 [file biology-13-00480-s001.zip › supplementary materials.xlsx]

## Sheet: Table S1
Table S1. Snail occurrence records of Oncomelania hupensis in the Yangtze River Economic Belt of China
Species	latitude	longitude
Oncomelania hupensis	31.1701	104.486
Oncomelania hupensis	31.3686	104.465
Oncomelania hupensis	30.9875	104.427
Oncomelania hupensis	30.924	104.217
Oncomelania hupensis	31.0717	104.565
Oncomelania hupensis	32.1077	108.286
Oncomelania hupensis	31.3917	104.702
Oncomelania hupensis	31.4331	104.472
Oncomelania hupensis	31.5154	104.527
Oncomelania hupensis	27.9164	102.38
Oncomelania hupensis	30.0634	111.939
Oncomelania hupensis	29.9047	112.045
Oncomelania hupensis	29.7255	112.193
Oncomelania hupensis	29.8354	112.344
Oncomelania hupensis	29.8839	112.005
Oncomelania hupensis	30.2894	112.251
Oncomelania hupensis	29.9009	112.154
Oncomelania hupensis	29.8379	112.22
Oncomelania hupensis	30.1175	112.006
Oncomelania hupensis	30.035	112.267
Oncomelania hupensis	29.7903	112.014
Oncomelania hupensis	30.0706	112.175
Oncomelania hupensis	27.8365	102.365
Oncomelania hupensis	27.8445	102.381
Oncomelania hupensis	27.8425	102.364
Oncomelania hupensis	27.8449	102.323
Oncomelania hupensis	27.8487	102.314
Oncomelania hupensis	27.8633	102.32
Oncomelania hupensis	27.8751	102.322
Oncomelania hupensis	28.0872	102.161
Oncomelania hupensis	27.8636	102.321
Oncomelania hupensis	27.8482	102.296
Oncomelania hupensis	27.8815	102.296
Oncomelania hupensis	27.8825	102.286
Oncomelania hupensis	27.8717	102.279
Oncomelania hupensis	27.8644	102.301
Oncomelania hupensis	28.1133	101.997
Oncomelania hupensis	27.8054	102.294
Oncomelania hupensis	27.7982	102.311
Oncomelania hupensis	28.3579	115.919
Oncomelania hupensis	28.7033	116.422
Oncomelania hupensis	29.4263	116.557
Oncomelania hupensis	28.8005	116.774
Oncomelania hupensis	30.3335	112.247
Oncomelania hupensis	30.0023	112.567
Oncomelania hupensis	29.9883	112.558
Oncomelania hupensis	30.0273	112.614
Oncomelania hupensis	30.0906	112.331
Oncomelania hupensis	29.9653	112.587
Oncomelania hupensis	29.9516	112.5
Oncomelania hupensis	30.0814	112.354
Oncomelania hupensis	29.9383	112.487
Oncomelania hupensis	29.9351	112.465
Oncomelania hupensis	29.213	116.084
Oncomelania hupensis	29.3205	117.904
Oncomelania hupensis	26.0007	100.088
Oncomelania hupensis	26.0246	100.067
Oncomelania hupensis	26.2528	99.99
Oncomelania hupensis	26.2241	99.9995
Oncomelania hupensis	25.9928	99.9279
Oncomelania hupensis	25.9846	99.8067
Oncomelania hupensis	26.0966	99.7691
Oncomelania hupensis	26.1129	99.9504
Oncomelania hupensis	29.7413	111.885
Oncomelania hupensis	29.7466	111.826
Oncomelania hupensis	29.716	111.629
Oncomelania hupensis	29.5902	111.921
Oncomelania hupensis	29.1376	115.98
Oncomelania hupensis	28.7248	116.384
Oncomelania hupensis	28.8814	116.43
Oncomelania hupensis	28.8462	116.656
Oncomelania hupensis	29.3954	113.005
Oncomelania hupensis	29.1522	119.688
Oncomelania hupensis	31.9814	118.678
Oncomelania hupensis	29.949	118.459
Oncomelania hupensis	29.0861	113.06
Oncomelania hupensis	28.9224	112.152
Oncomelania hupensis	29.828	115.233
Oncomelania hupensis	28.7996	116.344
Oncomelania hupensis	32.5562	119.455
Oncomelania hupensis	28.8523	119.469
Oncomelania hupensis	31.2833	120.393
Oncomelania hupensis	27.8634	102.319
Oncomelania hupensis	27.8817	102.285
Oncomelania hupensis	30.9495	117.766
Oncomelania hupensis	30.6735	117.455
Oncomelania hupensis	30.915	117.851
Oncomelania hupensis	31.049	119.55
Oncomelania hupensis	30.373	118.972
Oncomelania hupensis	30.7313	118.872
Oncomelania hupensis	30.878	118.914
Oncomelania hupensis	30.205	111.765
Oncomelania hupensis	30.254	111.726
Oncomelania hupensis	30.229	111.683
Oncomelania hupensis	30.233	111.684
Oncomelania hupensis	30.232	111.631
Oncomelania hupensis	30.221	111.755
Oncomelania hupensis	30.239	111.746
Oncomelania hupensis	29.6167	113.067
Oncomelania hupensis	30.3258	112.354
Oncomelania hupensis	30.3189	112.389
Oncomelania hupensis	30.5689	114.017
Oncomelania hupensis	28.9395	112.167
Oncomelania hupensis	32.891	120.646
Oncomelania hupensis	29.1964	116.055
Oncomelania hupensis	29.218	116.289
Oncomelania hupensis	29.208	116.298
Oncomelania hupensis	29.293	115.994
Oncomelania hupensis	29.299	116.006
Oncomelania hupensis	29.209	116.04
Oncomelania hupensis	29.204	116.035
Oncomelania hupensis	29.199	116.033
Oncomelania hupensis	29.196	116.055
Oncomelania hupensis	29.198	116.051
Oncomelania hupensis	29.199	116.041
Oncomelania hupensis	28.682	116.32
Oncomelania hupensis	28.802	116.275
Oncomelania hupensis	30.8955	119.656
Oncomelania hupensis	31.0931	119.685
Oncomelania hupensis	29.078	119.647
Oncomelania hupensis	29.5927	120.907
Oncomelania hupensis	30.6939	120.689
Oncomelania hupensis	25.0405	100.528
Oncomelania hupensis	25.3424	100.451
Oncomelania hupensis	25.4028	100.711
Oncomelania hupensis	25.9823	99.8136
Oncomelania hupensis	26.1455	100.001
Oncomelania hupensis	25.9898	100.226
Oncomelania hupensis	25.7212	100.163
Oncomelania hupensis	25.38	100.238
Oncomelania hupensis	26.6332	100.238
Oncomelania hupensis	26.7528	100.653
Oncomelania hupensis	26.8481	100.271
Oncomelania hupensis	25.0509	101.686
Oncomelania hupensis	26.2144	100.166
Oncomelania hupensis	26.458	100.265
Oncomelania hupensis	26.6332	100.236
Oncomelania hupensis	26.4849	100.187
Oncomelania hupensis	29.3676	113.004
Oncomelania hupensis	25.834	100.537
Oncomelania hupensis	31.2347	118.585
Oncomelania hupensis	30.7972	114.466
Oncomelania hupensis	31.6252	118.717
Oncomelania hupensis	31.628	118.758
Oncomelania hupensis	31.0057	121.092
Oncomelania hupensis	32.1865	118.591
Oncomelania hupensis	32.1923	118.909
Oncomelania hupensis	32.2131	119.198
Oncomelania hupensis	31.8262	118.53
Oncomelania hupensis	31.3068	118.751
Oncomelania hupensis	29.4027	113.034
Oncomelania hupensis	28.983	116.138
Oncomelania hupensis	32.3195	119.829
Oncomelania hupensis	32.2598	119.192
Oncomelania hupensis	32.1916	118.908
Oncomelania hupensis	32.8762	119.151
Oncomelania hupensis	28.9847	116.138
Oncomelania hupensis	30.9825	113.545
Oncomelania hupensis	29.4833	116.917
Oncomelania hupensis	30.9959	104.461
Oncomelania hupensis	30.9668	104.269
Oncomelania hupensis	30.0376	103.45
Oncomelania hupensis	31.2747	104.32
Oncomelania hupensis	31.0015	104.223
Oncomelania hupensis	30.9667	104.269
Oncomelania hupensis	27.8322	102.277
Oncomelania hupensis	31.3121	118.424
Oncomelania hupensis	26.128	99.9827
Oncomelania hupensis	25.9565	99.8123
Oncomelania hupensis	25.9898	99.9506
Oncomelania hupensis	25.9857	99.805
Oncomelania hupensis	29.3503	113.002
Oncomelania hupensis	32.5595	119.365
Oncomelania hupensis	32.243	119.501
Oncomelania hupensis	29.145	116.774
Oncomelania hupensis	29.8225	112.125
Oncomelania hupensis	33.0551	119.288
Oncomelania hupensis	33.1466	119.032
Oncomelania hupensis	33.0717	119.418
Oncomelania hupensis	33.2893	118.625
Oncomelania hupensis	33.0332	119.011
Oncomelania hupensis	32.8805	119.178
Oncomelania hupensis	26.4907	100.286
Oncomelania hupensis	26.4672	100.234
Oncomelania hupensis	30.2328	117.545
Oncomelania hupensis	30.5191	116.95
Oncomelania hupensis	30.3577	112.075
Oncomelania hupensis	25.066	100.525
Oncomelania hupensis	26.8834	100.282
Oncomelania hupensis	25.1016	100.326
Oncomelania hupensis	25.738	100.147
Oncomelania hupensis	25.5791	100.222
Oncomelania hupensis	32.3285	119.737
Oncomelania hupensis	30.2411	116.753
Oncomelania hupensis	30.4186	116.878
Oncomelania hupensis	26.1462	100.001
Oncomelania hupensis	25.9819	99.8171
Oncomelania hupensis	26.0264	99.7927
Oncomelania hupensis	26.3032	99.9979
Oncomelania hupensis	26.2874	99.9876
Oncomelania hupensis	26.2897	100.001
Oncomelania hupensis	26.2666	99.9925
Oncomelania hupensis	26.2517	99.9723
Oncomelania hupensis	26.2533	99.9903
Oncomelania hupensis	26.2333	99.9714
Oncomelania hupensis	26.2395	99.9905
Oncomelania hupensis	26.2094	99.9779
Oncomelania hupensis	26.194	99.9829
Oncomelania hupensis	26.1662	99.9719
Oncomelania hupensis	26.1267	99.9856
Oncomelania hupensis	26.0998	99.9707
Oncomelania hupensis	26.1008	100.006
Oncomelania hupensis	26.0535	100.044
Oncomelania hupensis	26.0235	100.064
Oncomelania hupensis	26.023	100.07
Oncomelania hupensis	26.0106	100.104
Oncomelania hupensis	26.0047	99.9565
Oncomelania hupensis	26.098	99.9541
Oncomelania hupensis	26.1171	99.9568
Oncomelania hupensis	26.119	99.9438
Oncomelania hupensis	25.9423	99.7281
Oncomelania hupensis	29.3023	116.006
Oncomelania hupensis	29.2237	116.549
Oncomelania hupensis	28.952	116.355
Oncomelania hupensis	28.7393	116.3
Oncomelania hupensis	28.8398	116.713
Oncomelania hupensis	30.0533	120.585
Oncomelania hupensis	29.9691	103.975
Oncomelania hupensis	30.0261	103.427
Oncomelania hupensis	30.212	103.744
Oncomelania hupensis	30.103	102.886
Oncomelania hupensis	32.4206	119.572
Oncomelania hupensis	32.8487	119.438
Oncomelania hupensis	32.8221	119.449
Oncomelania hupensis	32.9231	119.432
Oncomelania hupensis	30.524	117.415
Oncomelania hupensis	26.5059	100.198
Oncomelania hupensis	26.4846	100.189
Oncomelania hupensis	25.9861	100.109
Oncomelania hupensis	25.9616	100.107
Oncomelania hupensis	25.9586	100.094
Oncomelania hupensis	25.9884	100.228
Oncomelania hupensis	25.9984	100.256
Oncomelania hupensis	25.6882	100.278
Oncomelania hupensis	25.6662	100.31
Oncomelania hupensis	25.6948	100.255
Oncomelania hupensis	25.7145	100.272
Oncomelania hupensis	25.6085	100.208
Oncomelania hupensis	25.6219	100.215
Oncomelania hupensis	25.5851	100.272
Oncomelania hupensis	25.5679	100.186
Oncomelania hupensis	25.5941	100.204
Oncomelania hupensis	25.4366	100.373
Oncomelania hupensis	25.618	100.351
Oncomelania hupensis	25.5646	100.328
Oncomelania hupensis	25.569	100.322
Oncomelania hupensis	25.5108	100.246
Oncomelania hupensis	30.2897	112.834
Oncomelania hupensis	27.3859	102.558
Oncomelania hupensis	27.3923	102.556
Oncomelania hupensis	27.3939	102.553
Oncomelania hupensis	27.6344	102.686
Oncomelania hupensis	27.6341	102.686
Oncomelania hupensis	27.6342	102.687
Oncomelania hupensis	27.4972	102.471
Oncomelania hupensis	27.4978	102.469
Oncomelania hupensis	30.6327	114.576
Oncomelania hupensis	30.6651	114.398
Oncomelania hupensis	29.1992	116.665
Oncomelania hupensis	28.6487	116.356
Oncomelania hupensis	29.3116	116.025
Oncomelania hupensis	28.4667	119.967
Oncomelania hupensis	28.0134	112.953
Oncomelania hupensis	28.0665	112.925
Oncomelania hupensis	28.1062	112.966
Oncomelania hupensis	28.1284	112.955
Oncomelania hupensis	28.1666	112.955
Oncomelania hupensis	28.2004	112.928
Oncomelania hupensis	28.2127	112.965
Oncomelania hupensis	28.3406	112.894
Oncomelania hupensis	28.4043	112.816
Oncomelania hupensis	27.7623	111.968
Oncomelania hupensis	28.4764	112.812
Oncomelania hupensis	29.5483	112.41
Oncomelania hupensis	28.4566	112.784
Oncomelania hupensis	27.859	112.837
Oncomelania hupensis	28.5511	112.8
Oncomelania hupensis	29.0932	112.338
Oncomelania hupensis	29.2956	112.804
Oncomelania hupensis	28.9681	112.024
Oncomelania hupensis	30.4152	114.164
Oncomelania hupensis	29.789	115.368
Oncomelania hupensis	30.2105	112.413
Oncomelania hupensis	30.1923	112.065
Oncomelania hupensis	30.0571	112.54
Oncomelania hupensis	29.6892	114.945
Oncomelania hupensis	30.2179	112.572
Oncomelania hupensis	29.6964	114.944
Oncomelania hupensis	29.8302	114.943
Oncomelania hupensis	29.8303	115.433
Oncomelania hupensis	29.3123	116.026
Oncomelania hupensis	32.5333	120.983
Oncomelania hupensis	28.8815	116.432
Oncomelania hupensis	28.7015	116.68
Oncomelania hupensis	26.9578	115.118
Oncomelania hupensis	28.8601	116.691
Oncomelania hupensis	28.8683	116.235
Oncomelania hupensis	28.8648	116.235
Oncomelania hupensis	28.3585	116.119
Oncomelania hupensis	28.7393	116.367
Oncomelania hupensis	30.7507	117.487
Oncomelania hupensis	28.8457	116.726
Oncomelania hupensis	29.0596	116.072
Oncomelania hupensis	29.0996	115.886
Oncomelania hupensis	28.7021	116.678
Oncomelania hupensis	28.7396	116.367
Oncomelania hupensis	29.2036	116.009
Oncomelania hupensis	25.7202	100.15
Oncomelania hupensis	29.9174	103.571
Oncomelania hupensis	30.9902	104.426
Oncomelania hupensis	30.2119	103.637
Oncomelania hupensis	28.1674	102.166
Oncomelania hupensis	29.2458	112.786
Oncomelania hupensis	29.5002	113.127
Oncomelania hupensis	29.0939	112.338
Oncomelania hupensis	30.3574	113.761
Oncomelania hupensis	30.7647	113.802
Oncomelania hupensis	30.2124	112.453
Oncomelania hupensis	29.7979	115.185
Oncomelania hupensis	29.1641	116.355
Oncomelania hupensis	28.8694	116.232
Oncomelania hupensis	29.3125	116.027
Oncomelania hupensis	30.7096	117.453
Oncomelania hupensis	30.7467	117.621
Oncomelania hupensis	30.9462	117.757
Oncomelania hupensis	32.2237	119.364
Oncomelania hupensis	31.8494	118.528
Oncomelania hupensis	31.2545	119.79
Oncomelania hupensis	30.4128	111.148
Oncomelania hupensis	32.3771	110.902
Oncomelania hupensis	31.2897	118.892
Oncomelania hupensis	31.3525	118.832
Oncomelania hupensis	31.3732	118.763
Oncomelania hupensis	31.3631	118.769
Oncomelania hupensis	31.186	119.021
Oncomelania hupensis	31.3821	118.85
Oncomelania hupensis	31.2722	118.779
Oncomelania hupensis	31.2724	118.779
Oncomelania hupensis	30.1496	112.546
Oncomelania hupensis	30.2485	112.353
Oncomelania hupensis	30.2832	112.388
Oncomelania hupensis	31.032	119.529
Oncomelania hupensis	32.2619	119.577
Oncomelania hupensis	32.2619	119.577
Oncomelania hupensis	31.795	118.488
Oncomelania hupensis	31.87	118.537
Oncomelania hupensis	32.018	119.03
Oncomelania hupensis	31.892	118.864
Oncomelania hupensis	31.995	118.998
Oncomelania hupensis	32.026	119.024
Oncomelania hupensis	29.1199	118.207
Oncomelania hupensis	29.2961	118.402
Oncomelania hupensis	29.2307	118.352
Oncomelania hupensis	29.135	118.276
Oncomelania hupensis	29.0841	118.308
Oncomelania hupensis	29.4251	118.541
Oncomelania hupensis	29.0034	118.257

## Sheet: Table S2
Table S2. Environment variables and the relative information
Variable	Describe	Unit
bio1	Annual Mean Temperature	℃
bio2	Mean Diurnal Range	℃
bio3	Isothermality (BIO2/BIO7)(×100)
bio4	Temperature Seasonality (standard deviation ×100)	C of V
bio5	Max Temperature of Warmest Month	℃
bio6	Min Temperature of Coldest Month	℃
bio7	Temperature Annual Range (BIO5-BIO6)	℃
bio8	Mean Temperature of Wettest Quarter	℃
bio9	Mean Temperature of Driest Quarter	℃
bio10	Mean Temperature of Warmest Quarter	℃
bio11	Mean Temperature of Coldest Quarter	℃
bio12	Annual Precipitation	mm
bio13	Precipitation of Wettest Month	mm
bio14	Precipitation of Driest Month	mm
bio15	Precipitation Seasonality(Coefficient of Variation)	mm
bio16	Precipitation of Wettest Quarter	mm
bio17	Precipitation of Driest Quarter	mm
bio18	Precipitation of Warmest Quarter	mm
bio19	Precipitation of Coldest Quarter	mm
srad01	Solar radiation in January	kJ m－２d－１
srad02	Solar radiation in February	kJ m－２d－１
srad03	Solar radiation in March	kJ m－２d－１
srad04	Solar radiation in April	kJ m－２d－１
srad05	Solar radiation in May	kJ m－２d－１
srad06	Solar radiation in June	kJ m－２d－１
srad07	Solar radiation in July	kJ m－２d－１
srad08	Solar radiation in August	kJ m－２d－１
srad09	Solar radiation in September	kJ m－２d－１
srad10	Solar radiation in October	kJ m－２d－１
Srad11	Solar radiation in November	kJ m－２d－１
Srad12	Solar radiation in December	kJ m－２d－１
elev	Elevation	m

## Sheet: Table S3
Table S3. Correlation Matrix
elev	bio2	bio5	bio6	bio8	bio9	bio10	bio12	bio13	bio15	srad5	srad7	srad8	srad10
1
0.80088	1
-0.98229	-0.75306	1
-0.77772	-0.67214	0.81784	1
-0.91731	-0.68901	0.9084	0.8295	1
-0.69109	-0.49627	0.75067	0.95399	0.74299	1
-0.98809	-0.77779	0.99486	0.84237	0.92661	0.76908	1
-0.61873	-0.59888	0.64775	0.65024	0.43574	0.65285	0.64406	1
-0.53106	-0.43107	0.54676	0.63983	0.45663	0.66255	0.55826	0.84592	1
0.62566	0.62924	-0.61878	-0.37743	-0.39453	-0.3295	-0.60968	-0.62743	-0.1972	1
0.16185	0.52559	-0.20576	-0.25356	-0.01818	-0.12025	-0.19339	-0.37654	-0.124	0.33693	1
-0.68574	-0.55499	0.65715	0.20341	0.41115	0.15711	0.62723	0.54307	0.29474	-0.74481	-0.16641	1
-0.7514	-0.59773	0.71467	0.28543	0.51514	0.22817	0.69408	0.53613	0.29749	-0.76529	-0.09342	0.97795	1
-0.2049	0.16394	0.20454	0.09098	0.12174	0.26703	0.2048	0.31294	0.3117	-0.28915	0.59619	0.37681	0.40864	1

## Sheet: Table S4
Table S4. Percent contribution and permutation importance of the environmental variables in the Original MaxEnt model
Variable	Percent contribution	Permutation importance
elev	32.6	26.7
bio13	11.4	3.2
bio6	9.8	0.5
srad07	8.9	17.1
bio15	7.9	4
srad05	7.6	9.9
bio10	4.3	4.8
srad08	2.3	3.8
bio9	2.2	2
bio12	1.7	7.5
bio2	1.5	0.9
bio8	1.3	0.2
srad10	1.3	1.2
bio5	1.1	0.9
bio17	0.8	0.7
bio3	0.8	2
srad12	0.6	1.5
srad11	0.6	2.6
bio4	0.6	3.9
bio19	0.5	1
bio1	0.4	0.6
bio14	0.4	0
srad09	0.3	0.1
srad03	0.3	0.1
srad06	0.2	2.6
bio7	0.2	1.1
bio11	0.1	1.1
bio16	0.1	0
bio18	0.1	0
srad01	0.1	0
srad04	0	0
srad02	0	0

## Sheet: Table S5
Table S5. Suitable distribution area of Oncomelania hupensis under current and future four climatic scenarios in the Yangtze River Economic Belt of China
Scenarious	Periods	Habitat suitability classes	All	Upstream	Midstream	Downstream
Current	1970-2000	1	127.095	89.974	26.55	10.571
		2	32.431	7.191	14.252	10.988
		3	15.733	3.385	4.653	7.694
		4	13.816	3.01	6.707	4.099
SSP1-2.6	2021-2040	1	177.212	99.983	46.668	30.561
		2	8.054	1.488	4.932	1.634
		3	2.314	0.92	0.491	0.903
		4	1.495	1.17	0.069	0.255
	2041-2060	1	176.917	100.054	45.187	31.675
		2	7.8	1.052	5.533	1.215
		3	2.28	0.747	1.316	0.217
		4	2.078	1.708	0.125	0.245
	2061-2080	1	173.67	100.172	46.25	27.248
		2	8.469	1.865	5.25	1.354
		3	1.684	0.655	0.604	0.425
		4	5.252	0.87	0.057	4.325
	2081-2100	1	177.184	99.668	47.47	30.045
		2	6.337	0.905	4.488	0.944
		3	1.182	0.554	0.203	0.425
		4	4.372	2.434	0	1.937
SSP2-4.5	2021-2040	1	174.505	98.104	46.627	29.774
		2	7.387	1.373	4.88	1.134
		3	1.812	0.764	0.582	0.467
		4	5.37	3.319	0.073	1.977
	2041-2060	1	180.083	98.946	49.236	31.901
		2	4.502	0.816	2.851	0.835
		3	0.868	0.582	0.075	0.212
		4	3.622	3.217	0	0.405
	2061-2080	1	178.068	97.835	50.937	29.295
		2	4.436	1.602	1.224	1.609
		3	1.809	0.759	0	1.05
		4	4.762	3.365	0	1.398
	2081-2100	1	179.76	101.04	51.335	27.385
		2	3.424	1.58	0.826	1.017
		3	1.406	0.649	0	0.757
		4	4.484	0.292	0	4.193
SSP3-7.0	2021-2040	1	175.094	98.33	45.366	31.398
		2	8.12	1.536	5.627	0.957
		3	2.123	0.875	1.038	0.21
		4	3.738	2.819	0.13	0.788
	2041-2060	1	176.186	98.924	46.75	30.512
		2	7.415	1.243	5.01	1.161
		3	1.54	0.693	0.398	0.45
		4	3.934	2.701	0.003	1.229
	2061-2080	1	178.684	99.814	49.167	29.734
		2	5.182	1.656	2.948	0.578
		3	1.326	0.934	0.078	0.314
		4	3.882	1.156	0	2.726
	2081-2100	1	180.635	98.24	50.234	32.161
		2	4.026	1.589	1.896	0.542
		3	1.099	0.707	0.031	0.361
		4	3.314	3.026	0	0.288
SSP5-8.5	2021-2040	1	176.597	98.91	46.321	31.366
		2	7.441	1.181	5.247	1.014
		3	1.866	0.979	0.556	0.332
		4	3.17	2.491	0.038	0.641
	2041-2060	1	174.278	98.418	46.217	29.642
		2	8.047	1.252	5.365	1.431
		3	1.634	0.667	0.576	0.391
		4	5.116	3.224	0.003	1.889
	2061-2080	1	180.337	99.891	50.804	29.642
		2	2.967	1	1.358	0.609
		3	1.024	0.696	0	0.328
		4	4.747	1.974	0	2.773
	2081-2100	1	175.87	97.715	49.344	28.811
		2	4.958	1.134	2.788	1.036
		3	1.036	0.679	0.03	0.328
		4	7.21	4.033	0	3.177
1 to 4 means unsuitable, low suitable, moderately suitable, and highly suitable respectively.(All):the Yangtze River Economic Belt, (Upstream, Midstream, Downstream) respectively means different river basins in the Yangtze River Economic Belt.

## Sheet: Table S6
Table S6. Coordinates and movement in distribution centroid under current and four SSPs in the Yangtze River Economic Belt
Scenarious	Periods	Drainage basin	Habitat suitability classes	Longitude	Latitude	Movement Distance(km)	Movement Velocity(km/h)
Current	1970-2000	Upstream	1	100.892	26.2605
			2	101.196	27.2512
			3	100.551	26.8068
			4	101.056	26.9824
		Midstream	1	114.66	28.7765
			2	114.157	29.4176
			3	115.183	29.59
			4	115.404	29.2413
		Downstream	1	119.927	29.8198
			2	118.764	30.8445
			3	119.482	30.4853
			4	120.031	31.1713
SSP1-2.6	2021-2040	Upstream	1	105.332	32.1001
			2	104.78	31.9885
			3	104.536	31.616
			4	103.881	30.2379	12021.3	601.064
		Midstream	1	112.669	30.9076
			2	113.358	30.9072
			3	113.24	30.7451
			4	113.849	30.7494	13103	655.15
		Downstream	1	121.809	30.2903
			2	119.386	32.4702
			3	118.678	34.5441
			4	117.847	34.5288	13644.4	682.221
	2041-2060	Upstream	1	104.958	31.5175
			2	104.64	31.8895
			3	104.662	31.817
			4	104.122	30.8979	78.0509	3.90254
		Midstream	1	113.133	31.1713
			2	113.145	30.5526
			3	113.033	30.7254
			4	113.96	30.7511	12.3192	0.615959
		Downstream	1	121.968	30.1622
			2	120.037	31.859
			3	118.717	34.4434
			4	119.255	34.6333	156.952	7.84758
	2061-2080	Upstream	1	104.249	30.6629
			2	102.819	28.2672
			3	104.138	30.7903
			4	104.271	30.6049	36.5422	1.82711
		Midstream	1	113.111	31.1771
			2	113.805	30.8389
			3	113.277	30.7465
			4	113.893	30.7896	8.53221	0.42661
		Downstream	1	121.6	31.1189
			2	120.027	32.0105
			3	118.841	33.2847
			4	120.014	34.1447	100.213	5.01067
	2081-2100	Upstream	1	104.993	31.332
			2	104.269	31.4644
			3	104.078	31.1846
			4	103.675	30.3627	71.5142	3.57571
		Midstream	1	113.143	30.9024
			2	112.418	31.1934
			3	113.563	30.9383
			4
		Downstream	1	126.984	30.0624
			2	119.462	32.4093
			3	118.102	34.1763
			4	117.945	34.3909	231.426	11.5713
SSP2-4.5	2021-2040	Upstream	1	105.058	32.1417
			2	103.845	30.7095
			3	104.274	31.2911
			4	104.781	32.1094	229.735	11.4867
		Midstream	1	112.962	31.1135
			2	113.812	30.8133
			3	113.242	30.6804
			4	113.849	30.7505	13103.1	655.155
		Downstream	1	121.825	30.2032
			2	119.815	31.9329
			3	117.836	34.0434
			4	117.761	33.9867	49.3593	2.46797
	2041-2060	Upstream	1	103.478	29.4097
			2	103.207	29.9841
			3	103.276	29.8443
			4	103.026	29.6756	148.088	7.40439
		Midstream	1	113.638	30.8677
			2	113.07	31.1873
			3	113.99	30.8025
			4
		Downstream	1	121.999	30.0746
			2	119.605	33.057
			3	118.506	34.4374
			4	118.897	34.5635	141.587	7.07935
	2061-2080	Upstream	1	103.313	29.7708
			2	102.351	28.2905
			3	103.08	29.3817
			4	102.285	27.3075	333.412	16.6706
		Midstream	1	113.983	30.7964
			2	113.272	30.7733
			3
			4
		Downstream	1	121.499	30.4775
			2	118.912	33.6145
			3	117.641	34.0548
			4	117.752	34.1156	136.649	6.83247
	2081-2100	Upstream	1	104.187	30.3136
			2	99.5765	24.5128
			3	99.8504	24.8928
			4	104.228	30.8966	275.712	13.7856
		Midstream	1	114.267	30.7046
			2	113.246	30.7794
			3
			4
		Downstream	1	122.005	30.0429
			2	119.064	33.191
			3	118.307	33.3486
			4	116.565	33.8918	134.154	6.70771
SSP3-7.0	2021-2040	Upstream	1	105.104	32.1875
			2	104.198	31.1015
			3	104.772	31.9632
			4	104.977	32.1841	165.5	8.275
		Midstream	1	113.184	31.2949
			2	112.32	30.7671
			3	113.336	30.7269
			4	113.963	30.7223	13114.5	655.723
		Downstream	1	121.817	30.3761
			2	119.934	31.8619
			3	118.539	34.1356
			4	118.866	34.345	260.577	13.0288
	2041-2060	Upstream	1	105.001	31.9904
			2	104.16	31.4403
			3	104.441	31.6454
			4	104.582	31.8782	55.5776	2.77888
		Midstream	1	112.812	31.1051
			2	113.07	30.7923
			3	113.536	30.8015
			4	113.961	30.7316	1.06354	0.0531768
		Downstream	1	121.797	30.2275
			2	119.857	32.0927
			3	117.998	34.286
			4	117.956	34.0416	106.656	5.33282
	2061-2080	Upstream	1	103.587	29.2563
			2	102.637	28.0882
			3	104.032	30.6741
			4	103.894	30.2507	196.307	9.81533
		Midstream	1	113.285	31.2573
			2	112.882	31.0169
			3	113.937	30.8409
			4
		Downstream	1	122.046	30.0108
			2	119.01	33.6305
			3	117.813	33.7715
			4	117.234	34.0831	80.3014	4.01507
	2081-2100	Upstream	1	103.504	29.3765
			2	103.191	29.6279
			3	103.304	30.0496
			4	103.34	30.1203	63.2644	3.16322
		Midstream	1	113.566	30.9019
			2	112.967	30.9467
			3	113.993	30.7049
			4
		Downstream	1	122.016	30.0224
			2	118.993	34.1924
			3	118.476	34.5015
			4	117.979	34.5598	98.2547	4.91273
SSP5-8.5	2021-2040	Upstream	1	105.104	32.1267
			2	104.497	31.7194
			3	104.656	31.7403
			4	104.626	31.9788	251.097	12.5549
		Midstream	1	113.019	31.1021
			2	113.054	30.8914
			3	113.246	30.7683
			4	113.948	30.8006	13115.2	655.759
		Downstream	1	121.951	30.0789
			2	119.572	32.2766
			3	118.401	34.3716
			4	117.977	34.4474	12.4876	0.624382
	2041-2060	Upstream	1	104.739	31.3168
			2	103.508	30.228
			3	103.754	30.7382
			4	105.34	31.9656	79.35	3.9675
		Midstream	1	112.632	31.0065
			2	111.845	31.2723
			3	113.549	30.9061
			4	113.961	30.7316	7.77973	0.388987
		Downstream	1	121.188	31.1913
			2	119.638	32.6645
			3	119.104	33.7773
			4	119.031	33.6178	149.001	7.45004
	2061-2080	Upstream	1	104.54	30.7279
			2	104.503	31.7864
			3	104.27	31.1164
			4	104.062	30.2918	233.989	11.6995
		Midstream	1	114.06	30.768
			2	113.089	30.869
			3
			4
		Downstream	1	122.056	29.981
			2	119.16	33.5454
			3	118.194	33.7132
			4	116.394	33.9108	294.712	14.7356
	2081-2100	Upstream	1	104.901	32.0355
			2	104.092	31.1781
			3	104.588	31.7274
			4	104.763	32.109	216.44	10.822
		Midstream	1	113.651	30.6865
			2	112.998	30.8652
			3	113.979	30.6993
			4
		Downstream	1	121.802	30.3935
			2	118.999	33.4103
			3	118.194	33.4646
			4	118.975	33.8593	286.789	14.3395

## Sheet: Table S7
Table S7. The average movement distance and average movement velocity of Oncomelania hupensis distribution centers in the Yangtze River Basin during 2021-2100 under different climatic conditions
Scenarious	Drainage basin	Average distance	Average Velocity
SSP1-2.6	Upstream	166.255	8.31275
	Midstream	87.1824	4.35912
	Downstream	233.401	11.67
SSP2-4.5	Upstream	365.34	18.267
	Midstream	240.721	12.036
	Downstream	203.55	10.18
SSP3-7.0	Upstream	259.732	12.9866
	Midstream	115.325	5.76626
	Downstream	165.204	8.26021
SSP5-8.5	Upstream	303.008	15.1504
	Midstream	122.385	6.11924
	Downstream	290.026	14.5013
